# Supplementary material for: Survey datasets on patterns of utilization of mental healthcare services among people living with mental illness
Source: Data Brief. 2018 Jul 5;19:2095–103. doi: 10.1016/j.dib.2018.06.086 (PMC6141371; doi:10.1016/j.dib.2018.06.086)
Supplement: Supplementary file 2 — Supplementary material [file mmc2.zip]

Archive with 1 entries (1 files):
- Supplementary DATA 1.sav
